# Supplementary material for: Rational Design of Cost-Effective 4-Styrylcoumarin Fluorescent Derivatives for Biomolecule Labeling
Source: Molecules. 2023 Sep 27;28(19):6822. doi: 10.3390/molecules28196822 (PMC10574246; doi:10.3390/molecules28196822)
Supplement: Supplementary file 1 [file molecules-28-06822-s001.zip]

Archive with 1 entries (1 files):
- molecules-2620742-supplementary.pdf
